# Supplementary material for: Efficacy and Safety of Fundoplication Sleeve Gastrectomy in Obesity and GERD: A Systematic Review and Meta-Analysis
Source: J Clin Med. 2025 Oct 30;14(21):7723. doi: 10.3390/jcm14217723 (PMC12610764; doi:10.3390/jcm14217723)
Supplement: Supplementary file 1 [file jcm-14-07723-s001.zip]

Archive with 1 entries (1 files):
- jcm-3888737-supplementary.pdf
